# Supplementary material for: Potential mechanisms and effects of AFB1-induced asthma: A comprehensive analysis based on network toxicology and molecular docking
Source: PLoS One. 2026 Jan 20;21(1):e0341172. doi: 10.1371/journal.pone.0341172 (PMC12818737; doi:10.1371/journal.pone.0341172)
Supplement: S1 File — This Excel file contains the following data sheets: 1) Quantitative results of molecular docking, 2) KEGG pathway enrichment analysis, and 3) Top 10 hub targets from the PPI network ranked by degree value. (XLSX) [file pone.0341172.s001.xlsx]

## Sheet: Quantitative analysis table
		Quantitative analysis table of molecular docking interactions
		Target Protein	Hydrogen Bonds	Hydrophobic Interactions	Salt Bridges	π-π Stacking
		PTGS2	Count: 2	Count: 1	Count: 1	-
			565A-GLN (2.50 Å)	350A-GLN (3.78 Å)	351A-HIS (3.85 Å)
			580A-PHE (2.36 Å)
		ADRB2	Count: 1	Count: 6	Count: 1	-
			332A-PHE (3.09 Å)	64A-LEU (3.87 Å)	267A-LYS (5.00 Å)
				72A-ILE (3.72 Å)
				271A-ALA (3.95 Å)
				274A-THR (3.83 Å)
				330A-PRO (3.85, 3.38 Å)
				331A-ASP (3.57 Å)
		CYSLTR1	Count: 3	Count: 4	-	Count: 1
			104A-TYR (3.11 Å)	100A-THR (3.62 Å)		158A-PHE (5.22 Å)
			164A-GLN (2.06 Å)	174A-PHE (3.65 Å)
			174A-PHE (3.28 Å)	182A-THR (3.79 Å)
				186A-VAL (3.69 Å)
		PTGS1	Count: 1	Count: 2	Count: 1	-
			94A-THR (3.06 Å)	94A-THR (3.98 Å)	581A-ARG (4.16 Å)
				192A-GLN (3.49 Å)

## Sheet: KEGG
category	subcategory	ID	Description	GeneRatio	BgRatio	RichFactor	FoldEnrichment	zScore	pvalue	p.adjust	qvalue	geneID	Count
Environmental Information Processing	Signaling molecules and interaction	hsa04080	Neuroactive ligand-receptor interaction	18/31	370/8541	0.0486486486486487	13.4034873583261	14.7215001374915	2.3704977429292e-17	3.65056652411096e-15	2.96936033061657e-15	TACR1/MC4R/CHRM5/NR3C1/HRH1/CHRM2/ADRB1/BDKRB2/ADRB2/ADRB3/CYSLTR1/ADRA2C/CHRM4/CHRM3/PTAFR/ADORA1/ADORA2B/TRPV1	18
Environmental Information Processing	Signal transduction	hsa04020	Calcium signaling pathway	13/31	254/8541	0.0511811023622047	14.1012192024384	12.793073769319	1.34327625495975e-12	1.03432271631901e-10	8.41315128106371e-11	TACR1/CHRM5/HRH1/CHRM2/ADRB1/BDKRB2/ADRB2/ADRB3/CYSLTR1/CHRM3/PTAFR/ADORA2B/NOS2	13
Organismal Systems	Endocrine system	hsa04923	Regulation of lipolysis in adipocytes	7/31	59/8541	0.11864406779661	32.6883542919628	14.7408171480618	1.20236306986097e-09	6.17213042528631e-08	5.02039316889317e-08	ADRB1/ADRB2/ADRB3/ADORA1/PTGS2/PTGS1/PIK3CD	7
Environmental Information Processing	Signal transduction	hsa04022	cGMP-PKG signaling pathway	7/31	166/8541	0.0421686746987952	11.6181500194326	8.33787721609351	1.63864280886157e-06	6.30877481411704e-05	5.13153932248755e-05	PDE5A/ADRB1/BDKRB2/ADRB2/ADRB3/ADRA2C/ADORA1	7
Organismal Systems	Nervous system	hsa04725	Cholinergic synapse	5/31	116/8541	0.0431034482758621	11.8756952169077	7.11780474617232	5.43067326835583e-05	0.0016726473666536	0.00136052656617757	CHRM5/CHRM2/CHRM4/CHRM3/PIK3CD	5
Metabolism	Lipid metabolism	hsa00590	Arachidonic acid metabolism	4/31	63/8541	0.0634920634920635	17.4930875576037	7.9299515769387	7.28478032052678e-05	0.00186976028226854	0.00152085764586436	PTGS2/TBXAS1/PTGS1/ALOX5	4
Organismal Systems	Endocrine system	hsa04924	Renin secretion	4/31	69/8541	0.0579710144927536	15.9719495091164	7.53624359697283	0.000104131698589945	0.00219854021859309	0.00178828630220491	ADRB1/ADRB2/ADRB3/ADORA1	4
NA	NA	hsa04081	Hormone signaling	6/31	219/8541	0.0273972602739726	7.54838709677419	5.92498899445559	0.000114209881485356	0.00219854021859309	0.00178828630220491	MC4R/ADRB1/ADRB2/ADRB3/ADRA2C/PIK3CD	6
Cellular Processes	Cell motility	hsa04810	Regulation of actin cytoskeleton	6/31	232/8541	0.0258620689655172	7.1254171301446	5.70887171371088	0.000156792350715121	0.00268289133445874	0.00218225610936835	CHRM5/CHRM2/BDKRB2/CHRM4/CHRM3/PIK3CD	6
Organismal Systems	Digestive system	hsa04970	Salivary secretion	4/31	97/8541	0.0412371134020619	11.3614898570003	6.19411070727663	0.000388796881652464	0.00588386541862956	0.00478591924003361	ADRB1/ADRB2/ADRB3/CHRM3	4
Organismal Systems	Sensory system	hsa04750	Inflammatory mediator regulation of TRP channels	4/31	99/8541	0.0404040404040404	11.1319648093842	6.11974883509246	0.000420276101330683	0.00588386541862956	0.00478591924003361	HRH1/BDKRB2/PIK3CD/TRPV1	4
Environmental Information Processing	Signal transduction	hsa04024	cAMP signaling pathway	5/31	226/8541	0.0221238938053097	6.09548958035969	4.68547918473382	0.00120177726503402	0.0154228082346033	0.0125448679420218	CHRM2/ADRB1/ADRB2/ADORA1/PIK3CD	5
Human Diseases	Neurodegenerative disease	hsa05010	Alzheimer disease	6/31	391/8541	0.0153452685421995	4.22786898770729	3.94339676541688	0.00246085013764219	0.0291516093228383	0.0237118353343661	CHRM5/CHRM3/PTGS2/MME/PIK3CD/NOS2	6
Human Diseases	Cancer: specific types	hsa05222	Small cell lung cancer	3/31	93/8541	0.032258064516129	8.88761706555671	4.6158888430459	0.00450542081689949	0.0495596289858944	0.0403116599406796	PTGS2/PIK3CD/NOS2	3
Organismal Systems	Immune system	hsa04062	Chemokine signaling pathway	4/31	193/8541	0.0207253886010363	5.7101788400468	3.99456813819303	0.0049325953409747	0.0499946956309755	0.0406655419007935	CXCR2/CCR4/CCR5/PIK3CD	4
Human Diseases	Infectious disease: viral	hsa05167	Kaposi sarcoma-associated herpesvirus infection	4/31	196/8541	0.0204081632653061	5.62277814351547	3.95150848343377	0.00520942579656249	0.0499946956309755	0.0406655419007935	PTGS2/CCR4/CCR5/PIK3CD	4
Environmental Information Processing	Signaling molecules and interaction	hsa04061	Viral protein interaction with cytokine and cytokine receptor	3/31	100/8541	0.03	8.26548387096774	4.41075154664943	0.00551889497225054	0.0499946956309755	0.0406655419007935	CXCR2/CCR4/CCR5	3

## Sheet: Degree top 10
Top 10 in network string_interactions_short.tsv ranked by Degree method
Rank	Name	Score
1	PTGS2	11
1	ADRB2	11
3	MMP9	10
4	CYSLTR1	8
5	PTGS1	7
6	NR3C1	6
7	TACR1	5
7	TRPV1	5
7	NOS2	5
7	HRH1	5
